# Supplementary material for: Serum Levels of IFABP2 and Differences in Lactobacillus and Porphyromonas gingivalis Abundance on Gut Microbiota Are Associated with Poor Therapeutic Response in Rheumatoid Arthritis: A Pilot Study
Source: Int J Mol Sci. 2023 Jan 19;24(3):1958. doi: 10.3390/ijms24031958 (PMC9916456; doi:10.3390/ijms24031958)
Supplement: Supplementary file 1 [file ijms-24-01958-s001.zip]

Archive with 1 entries (1 files):
- ijms-2090284-supplementary.pdf
